# Supplementary material for: Intestinal Radiation Protection and Mitigation by Second-Generation Probiotic Lactobacillus-reuteri Engineered to Deliver Interleukin-22
Source: Int J Mol Sci. 2022 May 17;23(10):5616. doi: 10.3390/ijms23105616 (PMC9145862; doi:10.3390/ijms23105616)
Supplement: Supplementary file 1 [file ijms-23-05616-s001.zip]

Archive with 1 entries (1 files):
- ijms-1669915-supplementary.pdf
